# Supplementary material for: The Hidden Potential of High-Throughput RNA-Seq Re-Analysis, a Case Study for DHDPS, Key Enzyme of the Aspartate-Derived Lysine Biosynthesis Pathway and Its Role in Abiotic and Biotic Stress Responses in Soybean
Source: Plants (Basel). 2022 Jul 1;11(13):1762. doi: 10.3390/plants11131762 (PMC9269547; doi:10.3390/plants11131762)
Supplement: Supplementary file 1 [file plants-11-01762-s001.zip]

Archive with 1 entries (1 files):
- plants-1751726-supplementary.pdf
